# Supplementary material for: Strategies for Removal of Protein-Bound Uremic Toxins in Hemodialysis
Source: Toxins (Basel). 2026 Jan 22;18(1):57. doi: 10.3390/toxins18010057 (PMC12846473; doi:10.3390/toxins18010057)
Supplement: Supplementary file 1 [file toxins-18-00057-s001.zip]

Archive with 3 entries (3 files):
- Table S1 HDF.xlsx
- Table S2 Displacers, pH, ionic strength.xlsx
- Table S3 Adsorbents.xlsx
