# Supplementary material for: Strategies for Removal of Protein-Bound Uremic Toxins in Hemodialysis
Source: Toxins (Basel). 2026 Jan 22;18(1):57. doi: 10.3390/toxins18010057 (PMC12846473; doi:10.3390/toxins18010057)
Supplement: Supplementary file 1 [file toxins-18-00057-s001.zip › Table S1 HDF.xlsx]

## Sheet: Main Table
Author	Year	Methodology	n=	Treatment period	PBUT tested	Modality	[C] Pre total (mg/L)	[C] Pre free (mg/L)	[C] Post total (mg/L)	[C] Post free (mg/L)	Reduction ratio total %	Clearance total (mL/min)	Notes	References
Bammens et al.	2004	Randomized cross-over	14	2 weeks	p-Cresol	hfHD	23.1 ± 2.7		15.4 ± 1.7		33.3	20.3 ± 1.8		[35]
						pdHDF	21.7 ± 2.6		13.9 ± 1.7		35.9	26.8 ± 3.0*
						prdHDF	19.5 ± 2.0		13.5 ± 1.5		30.8	23.2 ± 1.2
Krieter et al.	2010	Prospective, randomized cross-over	8	1 week	p-CS	hfHD	19.8 ± 15.6	0.9 ± 0.8	11.5 ± 10.5 †	0.5 ± 0.5	47.3 ± 14.8	24.5 ± 14.7		[36]
						pdHDF	20.4 ± 20.5	0.9 ± 1.0	10.4 ± 9.6 †	0.4 ± 0.4 †	40.4 ± 25.3	26.6 ± 19.5
					IS	hfHD	18.4 ± 9.8	0.8 ± 0.4	9.2 ± 6.1†	0.5 ± 0.4 †	52.2 ± 12.2	25.5 ± 12.7
						pdHDF	17.7 ± 11.5	0.6 ± 0.4	8.3 ± 6.1 †	0.3 ± 0.2 †	53.3 ± 8.9	24.1 ± 14.3
Cornelis et al.	2015	Randomized cross-over	15	Single session	p-CG	hfHD	6.0 ± 7.3	5.4 ± 6.6	10.3 ± 10.9	9.4 ± 10.2	81.6 ± 5.6	158.8 ± 42.3		[37]
						ol pdHDF	7.6 ± 10.4	6.8 ± 9.6	4.2 ± 4.1	3.7 ± 3.7	82.5 ± 3.5	151.1 ± 35.2
					HA	hfHD	38.1 ± 22.0	21.5 ± 14.1	48.1 ± 26.7	28.4 ± 20.3	68.4 ± 12.0	118.7 ± 35.6
						ol pdHDF	41.2 ± 28.2	22.6 ± 16.6	33.3 ± 23.0	18.7 ± 14.7	71.9 ± 10.4	123.0 ± 20.1
					IAA	hfHD	2.1 ± 2.3	0.63 ± 0.82	1.7 ± 1.0	0.54 ± 0.42	41.7 ± 9.0	41.5 ± 18.0
						ol pdHDF	2.1 ± 1.6	0.61 ± 0.57	1.8 ± 1.8	0.48 ± 0.50	49.1 ± 7.6*	40.4 ± 15.8
					IS	hfHD	29.5 ± 13.7	1.8 ± 1.1	31.6 ± 11.2	2.0 ± 1.2	35.9 ± 8.2	25.5 ± 8.1
						ol pdHDF	30.8 ± 17.3	1.8 ± 1.2	30.0 ± 16.1	1.8 ± 1.3	43.6 ± 8.0*	27.6 ± 7.2
					p-CS	hfHD	27.9 ± 15.3	3.4 ± 3.7	31.0 ± 19.0	2.1 ± 1.6	30.8 ± 6.9
						ol pdHDF	26.4 ± 20.4	1.6 ± 1.5	23.1 ± 11.9	2.6 ± 3.4	37.7 ± 7.8
					CMPF	hfHD	2.2 ± 2.6		2.6 ± 3.7
						ol pdHDF	2.2 ± 3.0		2.3 ± 2.9		2.4 ± 5.0
Krieter et al.	2017	Prospective, randomized cross-over	8	Single session	p-CS	hfHD	21.0 ± 10.0	1.4 ± 0.7	14.3 ± 7.7	0.6 ± 0.4	42.9 ± 9.2	20.5 ± 9.3		[38]
						ol pdHDF	22.1 ± 13.0	1.7 ± 1.2	15.0 ± 11.0	0.5 ± 0.4	42.8 ± 14.3	20.8 ± 13.7
					IS	hfHD	13.6 ± 6.5	1.4 ± 0.9	8.6 ± 5.0	0.6 ± 0.4	47.7 ± 10.2	18.3 ± 9.6
						ol pdHDF	12.6 ± 5.0	1.3 ± 0.8	7.9 ± 3.6	0.4 ± 0.3	45.0 ± 7.7	17.3 ± 8.2
Eiamcharoenying et al.	2021	Prospective, randomized cross-over	14	2 weeks	IS	MCO HD					60.5 ± 24.3			[39]
						ol HDF					62.0 ± 19.9
Tiranathanagul et al.	2021	Prospective, randomized cross-over	10	8 weeks	IS	shfHD-HP	40.0 ± 20.7		34.9 ± 12.4		52.0 ± 11.7			[40]
						ol HDF	42.5 ± 21.8		43.9 ± 19.9		56.3 ± 7.5
Kim et al.	2022	Prospective, randomized cross-over	22	3 weeks	IS	hfHD	22.6 ± 10.4		15.3 ± 7.6 †		33.5 ± 11.5	21.1 ± 19.9		[45]
						MCO HD	20.1 ± 9.5		13.1 ± 7.1 †		36.3 ± 12.8	19.5 ± 15.8
						ol pdHDF	21.4 ± 11.1		12.9 ± 6.8 †		40.0 ± 10.2	19.5 ± 17.2
					p-CS	hfHD	37.8 ± 18.5		26.6 ± 12.3 †		27.1 ± 10.7	13.6 ± 2.8
						MCO HD	33.1 ± 17.5		23.4 ± 13.7 †		29.5 ± 10.3	14.1 ± 3.9
						ol pdHDF	38.7 ± 22.7		24.8 ± 14.1 †		34.4 ± 10.0	15.3 ± 3.2
Krieter et al.	2019	Prospective, randomized cross-over	15	6 weeks	IS	lfHD	20.7 ± 14.4	2.46 ± 2.07	21.3 ± 15.0	2.22 ± 1.97	34.3 ± 8.2	21 ± 14		[41]
						hfHD	20.1 ± 12.7	2.24 ± 1.76	21.1 ± 13.6	2.27 ± 1.91	37.0 ± 10.5	26 ± 24
						pdHDF	18.9 ± 13.0	2.14 ± 1.84	18.6 ± 11.0	1.74 ± 1.46	46.0 ± 18.3 ⱡ	23 ± 23
					p-CS	lfHD	24.2 ± 14.8	2.04 ± 2.00	22.0 ± 16.7	1.80 ± 1.94	29.4 ± 7.3	18 ± 16
						hfHD	24.3 ± 16.3	1.98 ± 1.95	20.7 ± 12.2	1.65 ± 1.42	30.8 ± 10.6	23 ± 21
						pdHDF	21.6 ± 13.6	1.71 ± 1.46	21.6 ± 13.1	1.65	39.1 ± 20.6 ⱡ	25 ± 19
							[C] Pre-dialysis total (mg/L) at start	[C] Pre-dialysis free (mg/L) at start	[C] Pre-dialysis total (mg/L) after treatment period	[C] Pre-dialysis free (mg/L) after treatment period	Reduction ratio total (%) over treatment period
Thammathiwat et al.	2020	Prospective, randomized cross-over	12	12 weeks	IS	shfHD	41.5 ± 15.2		36.4 ± 17.5		47.3 ± 2.4			[42]
						ol pdHDF	42.8 ± 18.8		37.6 ± 17.9		41.5 ± 4.5
Meert et al.	2010	Single arm, prospective cohort	13	9 weeks	p-CS	ol pdHDF	39.8 ± 15.1	2.5 ± 1.6	31.7 ± 17.7†	2.0 ± 1.9	6.4			[46]
					IS	ol pdHDF	16.5 ± 7.0	1.4 ± 0.7	14.7 ± 7.3	1.2 ± 0.7	8.7
					HA	ol pdHDF	40.7 ± 24.2	21.9 ± 13.9	38.1 ± 27.4	19.8 ± 15.6	10.9
					IAA	ol pdHDF	2.3 ± 1.7	0.8 ± 0.6	2.1 ± 1.3	0.7 ± 0.4	20.4
					CMPF	ol pdHDF	7.2 ± 5.2		6.4 ± 4.6†		11.1
Panichi et al.	2017	Randomized cross-over	36	6 months	IS	lfHD	31.4 ± 19.1	1.1 ± 0.9	39.9 ± 17.2	1.2 ± 0.8				[43]
						ol pdHDF	35.9 ± 15.1	1.2 ± 0.9	29.8 ± 14.2 †	0.8 ± 0.5 †
					p-CS	lfHD	52.6 ± 32.3	1.6 ± 1.0	73.2 ± 38.5	1.3 ± 1.0
						ol pdHDF	72.5 ± 41.0	1.4 ± 0.9	57.6 ± 35.0 †	1.6 ± 1.0 †
Van Gelder et al.	2020	Randomized, parallel cohorts (retrospective)	80	6 months	KN	lfHD					7.7 (-14.5; 22.6)		Median (IQR)	[15]
						ol pdHDF					5.9 (-29.3; 20.9)
					KA	lfHD					-5.6 (-69.1; 8.6)
						ol pdHDF					-3.2 (-39.5; 22.1)
					IS	lfHD					-11.9 (-31.9; 15.4)
						ol pdHDF					8.0 (-15.3; 34.6)*
					IAA	lfHD					-9.2 (-34.9; 19.6)
						ol pdHDF					10.8 (-14.0; 26.0)
					p-CS	lfHD					8.8 (-29.5; 28.9)
						ol pdHDF					2.7 (-10.2; 27.4)
					p-CG	lfHD					7.0 (-69.8; 38.1)
						ol pdHDF					7.4 (-65.3; 37.3)
					HA	lfHD					-5.7 (-54.5; 44.6)
						ol pdHDF					21.9 (-42.4; 47.6)
Snauwaert et al.***	2020	Non-randomized, parallel cohorts	97	12 months	p-CG	lfHD			2.5 (1.8; 5.3)	2.3 (1.6 - 4.7)	0.2 (-0.4; 1.1)		Median (IQR)	[44]
						hfHD			1.7 (0.5; 3.6)	1.6 (0.5; 3.4)	0.4 (-0.3; 1.0)
						pdHDF			0.9 (0.4; 3.0)	0.8 (0.4; 2.8)	0.0 (-0.1; 1.6)
					HA	lfHD			24.7 (11.0; 58.5)	11.9 (6.6; 30.1)	-11.8 (-24.7; 1.4)
						hfHD			28.0 (14.1; 58.5)	12.8 (5.9; 30.1)	-2.5 (-19.7; 9.0)
						pdHDF			22.8 (13.7; 32.8)	9.7 (4.5; 16.5)	3.4 (-4.4; 17.9)
					IAA	lfHD			2.8 (1.6; 4.9)	0.8 (0.5; 1.5)	0.2 (-0.7; 1.2)
						hfHD			1.0 (1.3; 2.4)	0.4 (0.3; 0.7)	0.0 (-1.2; 0.4)
						pdHDF			1.6 (1.1; 2.6)	0.4 (0.3; 0.7)	-0.2 (-0.5; 0.4)
					IS	lfHD			26.6 (21.3; 32.7)	1.9 (1.4; 2.3)	2.2 (-5.9; 9.0)
						hfHD			20.6 (14.6; 29.3)	1.2 (0.6; 2.1)	-0.4 (-6.6; 4.8)
						pdHDF			21.1 (12.7; 30.9)	1.3 (0.6; 2.2)	0.1 (-5.0; 5.9)
					p-CS	lfHD			30.1 (19.0; 49.5)	2.3 (1.6; 4.0)	2.1 (-6.7; 8.8)
						hfHD			21.8 (10.9; 40.2)	1.8 (0.6; 3.5)	1.0 (-6.8; 8.2)
						pdHDF			17.5 (10.5; 34.9)	1.4 (0.6; 3.0)	-0.8 (-9.5; 6.8)
					CMPF	lfHD			1.4 (0.4; 3.9)		-0.1 (-0.8; 0.1)
						hfHD			1.2 (0.3; 3.4)		-0.1 (-0.7; 0.6)
						pdHDF			1.6 (0.7; 5.7)		0.0 (-0.3; 0.3)
* p<0.05 compared to conventional (lf)HD
† p<0.05 compared to pre-treatment or baseline value
ⱡ p<0.05 compared to both lfHD and/or hfHD
** p<0.05 compared to post-treatment value for conventional HD
*** Chidren (5-20 years)
Abbreviations
p-CG, p-Cresyl glucuronide; HA, hippuric acid; IAA, indole-3-acetic acid; IS, indoxyl sulfate; p-CS, p-Cresyl Sulfate; CMPF, 3-carboxy-4-methyl-5-propyl-2-furanpropionic acid; KN, kynurenine; KA, kynurenic acid; pd, postdilution; prd, predilution; lf, low-flux; hf, high-flux; shf, super high-flux; MCO, medium cut-off; HP, hemoperfusion; HD, hemodialysis; HDF, hemodiafiltration; ol, online
