# Supplementary material for: Strategies for Removal of Protein-Bound Uremic Toxins in Hemodialysis
Source: Toxins (Basel). 2026 Jan 22;18(1):57. doi: 10.3390/toxins18010057 (PMC12846473; doi:10.3390/toxins18010057)
Supplement: Supplementary file 1 [file toxins-18-00057-s001.zip › Table S2 Displacers, pH, ionic strength.xlsx]

## Sheet: Table 2a Displacers
Author	Year	Vitro/Vivo	Material	Intervention	Experiment	Parameters	PBUT	Results	Notes	References
Raillon et al.	2025	In vitro	Uremic Plasma	Octanoate	Static binding	Free fraction	IS	Control 12.0% 1mM 19.0% ** 2mM 18.7% ** 3mM 19.4% **		[56]
							IAA	Control 30.8% 1mM 63.1% *** 2mM 57.0% *** 3mM 67.5% ****
							p-CS	Control 10.4% 1mM 37.6% ** 2mM 40.8% ** 3mM 55.6% ***
							P-CG	Control 84.8% 1mM 84.2% 2mM 82.8% 3mM 82.8%
							HA	Control 60.2% 1mM 62.4% 2mM 64.6% 3mM 67.3%
			HSA 33 g/L	Hexanoate	Static binding	Free fraction	IS	Control 12.9% 1mM 13.2% 2mM 13.3% 3mM 35.8%****
							p-CS	Control 19.2% 1mM 24.1% 2mM 40.6% 3mM 55.0%
				Decanoate	Static binding	Free fraction	IS	Control 10.8% 1mM 38.3%**** 2mM 44.2%**** 3mM 53.9%****
							p-CS	Control 11.9% 1mM 41.1%**** 2mM 52.6%**** 3mM 58.8%****
				Dodecanoate	Static binding	Free fraction	IS	Control 11.8% 1mM 26.9%**** 2mM 34.9%**** 3mM 42.2%****
							p-CS	Control 11.2% 1mM 13.3% 2mM 18.9%** 3mM 25.3%****
			Bovine blood	Octanoate 1mM	Dialysis	Fractional Removal	IS	Control 36% Octanoate 91% ***
							p-CS	Control 38% Octanoate 88% ***
Shi et al.	2022	In vitro	HSA 40 g/L	Alb, ILE, ILE + Alb	Dialysis	Fractional removal	CMPF	Control Undetectable Alb 2.91 ± 0.15%* ILE 14.33 ± 0.24%*† ILE + Alb 33.31 ± 0.94%*ⱡ		[59]
						Fold change of % removal compared to own baseline	p-CS	Alb 2.31-fold* ILE 3.23-fold*†† ILE + Alb 4.63-fold*††ⱡ
							IS	Alb 1.78-fold* ILE 3.01-fold*†† ILE + Alb 3.28-fold*††
							IAA	Alb 1.46-fold* ILE 2.24-fold*†† ILE + Alb 2.34-fold*††
							HA	Alb 1.25-fold* ILE 1.27-fold* ILE + Alb 1.69-fold*††ⱡ
Shi et al.	2019	In vitro	HSA 40 g/L	Control Ibuprofen 1mM Furosemide 1 mM Oleic acid 1 mM Linoleic acid 1 mM DHA 1 mM	Static Binding	Bound fraction	CMPF	Control 99.7% Ibu 97.7%** Furo 95.7%** OLA 58.2%*** LA 56.5%*** DHA 98.0%***		[30]
							p-CS	Control 95.3% Ibu 82.6%*** Furo 90.6%*** OLA 64.2%*** LA 77.9%*** DHA 90.3%**
							IS	Control 86.2% Ibu 64.0%*** Furo 61.1%*** OLA 63.0%*** LA 56.3%*** DHA 78.5%*
							IAA	Control 77.2% Ibu 67.5%*** Furo 72.7%*** OLA 55.3%*** LA 59.8%*** DHA 66.9%***
Li et al.	2019	In vitro	Rat plasma	Danhong injection (DHI)	Microdialysis	Dialysis Efficacy increase over control	IS	10-fold dilution 99.1%** 20-fold dilution 93.8%** 40-fold dilution 77.5%**		[60]
							p-CS	10-fold dilution 142.0%** 20-fold dilution 86.3%** 40-fold dilution 78.3%**
Tao et al.	2016	In vitro	Uremic plasma	Ibuprofen, tryptophan, furosemide (all 1 mM)	Static Binding	Free fraction	IS	Control 9.0% ± 0.5% Ibuprofen 27.5% ± 0.5% Tryptophan 19.5% ± 1.3% Furosemide 12.0% ± 0.5%		[29]
							p-CS	Control 6.4% ± 0.5% Ibuprofen 21.2% ± 0.4% Tryptophan 13.6% ± 0.8% Furosemide 9.9% ± 0.5%
							HA	Control 47.9% ± 7.2% Ibuprofen 68.3% ± 0.5%* Tryptophan 54.6% ± 4.8% Furosemide 74.1% ± 2.5%*
			Whole blood	Ibuprofen + Furosemide (1 mM) Tryptophan (1 mM)	Dialysis	Fold change of % removal compared to own baseline	IS	Control 0.9-fold Ibu + Fur 2.9-fold**** Tryp 1.4-fold****
							HA	Control 0.8-fold Ibu + Fur 1.0-fold Tryp 0.9-fold
							IAA	Control 0.9-fold Ibu + Fur 2.1-fold**** Tryp 1.3-fold****
Tao et al.	2015	In vitro	HSA 40 g/L	Tryptophan, DHA (both 1 mM)	Static Binding	Free fraction	IS	Control 8.2% ± 0.7% Tryptophan 11.3% ± 2.1%* DHA 25.0% ± 1.2%*		[58]
					Dialysis	Fractional removal	IS	Control 10.2% ± 0.9% Tryptophan 18.5% ± 1.2%*** DHA 27.7% ± 3.0%***
Shi et al.	2022	In vivo	Uremic Rat (5/6th)	Alb, ILE, ILE + Alb	Dialysis	Reduction ratio	BUN	Control 45.1% ± 2.3% Alb 44.9% ± 4.7% ILE 44.4% ± 3.5% ILE + Alb 47.7% ± 4.0%		[59]
							Creatinine	Control 40.5% ± 1.9% Alb 41.5% ± 4.7% ILE 43.4% ± 3.5% ILE + Alb 44.4% ± 2.3%
							p-CS	Control 12.8% ± 1.4% Alb 35.6% ± 2.1%*** ILE 41.4% ± 4.2%*** ILE + Alb 52.8% ± 4.0%***†ⱡ
							IS	Control 13.5% ± 4.2% Alb 38.8% ± 1.4%* ILE 41.9% ± 1.2%* ILE + Alb 52.6% ± 3.5%†ⱡ
							IAA	Control 16.5% ± 1.2% Alb 40.2% ± 6.3%* ILE 40.5% ± 3.7%* ILE + Alb 53.0% ± 2.8%†ⱡⱡ
							HA	Control 41.9% ± 4.4% Alb 44.0% ± 4.4% ILE 44.2% ± 5.1% ILE + Alb 47.7% ± 3.0%
Shi et al.	2019	In vivo	Uremic Rat (5/6th)	ILE	Dialysis	Reduction ratio	Urea	Control 39.9% ± 3.5% ILE 43.1% ± 3.9%		[61]
							Creatinine	Control 35.2% ± 2.4% ILE 35.6% ± 2.4%
							p-CS	Control 10.7% ± 1.6% ILE 34.1% ± 1.9%***
							IS	Control 14.6% ± 1.0% ILE 31.8% ± 1.0%***
							IAA	Control 18.4% ± 1.0% ILE 32.4% ± 1.0%***
Li et al.	2019	In vivo	Uremic Rat (5/6th)	DHI (4.16 ml/kg)	Microdialysis	Dialysis Efficacy increase over control	IS	1.356		[60]
							p-CS	2.721
Madero et al.	2019	In vivo	HD patients	Ibuprofen (800 mg)	Conventional HD	Clearance (mL/min)	IS	Pre-infusion 6.0 (6.5) Infusion 20.2 (27.1)### Post-infusion 9.8 (7.8)###	Median (IQR)	[62]
							p-CS	Pre-infusion 4.4 (6.7) Infusion 14.9 (27.1)## Post-infusion 7.1 (6.6)##
							Tryptophan	Pre-infusion 73.1 (47.4) Infusion 109.8 (82.9)## Post-infusion 81.2 (41.8)
							Urea	Pre-infusion 102.4 (58.9) Infusion 91.6 (49.4) Post-infusion 111.6 (103.4)
							Creatinine	Pre-infusion 85.8 (39.6) Infusion 77.5 (44.8) Post-infusion 87.1 (75.8)
Abbreviations
BUN, blood urea nitrogen; CMPF, 3-carboxy-4-methyl-5-propyl-2-furanpropionic acid; DHA, docosahexaenoic acid; DHI, Danhong injection; HA, hippuric acid; HD, hemodialysis; IAA, indole-3-acetic acid; ILE, intravenous lipid emulsion; IS, indoxyl sulfate; LA, linoleic acid; OLA, oleic acid; p-CG, p-cresyl glucuronide; PCS, p-cresyl sulfate; BSA, bovine serum albumin; HSA, human serum albumin
*, p<0.05 vs control
**, p<0.01 vs control
***, p<0.001 vs control
****, p<0.0001 vs control
†, p< 0.01 vs Albumin dialysis
††, p< 0.001 vs Albumin dialysis
ⱡ, p< 0.05 vs ILE group
ⱡⱡ, p< 0.01 vs ILE group
### p<0.001 compared to preceding phase
## p<0.01 compared to preceding phase

## Sheet: Table 2b Ionic Strength
Author	Year	Vitro/Vivo	Material	Intervention	Experiment	Parameters	PBUT	Results	Notes	References
Shi et al.	2019	In vitro	HSA 40 g/L	[Na+] Range	Static binding	Bound fraction	CMPF	140 mM 99.5% 250 mM 99.2%*** 500 mM 98.0%* 1000 mM 95.5%***	Mean	[30]
							p-CS	140 mM 92.8% 250 mM 90.1%** 500 mM 86.4%*** 1000 mM 86.1%***
							IS	140 mM 86.3% 250 mM 82.8%* 500 mM 81.0%*** 1000 mM 78.9%***
							IAA	140 mM 71.5% 250 mM 70.3% 500 mM 65.9%*** 1000 mM 64.3%***
Krieter et al.	2017	In vitro	Healthy plasma	[Na+] Range	HDF Setup A	% Removal	IS	150 mM 12.7% ± 0.8% 500 mM 18.2% ± 2.7%†		[38]
					HDF Setup B	% Removal	IS	150 mM 11.8% ± 2.2% 500 mM 17.9% ± 0.9%†
		In vivo	Humans (n=8)	[Na+] 136 mM (HD/HDF) [Na+] 240 mM (HDF-IPIS)	HD/HDF/HDF-IPIS	Reduction ratio	Total IS	HD 37% HDF 37% HDF-IPIS 43%
							Free IS	HD 57% HDF 69% HDF-IPIS 71%†
							Total p-CS	HD 32% HDF 32% HDF-IPIS 38%
							Free p-CS	HD 57% HDF 71% HDF-IPIS 71%
						Clearance (mL/min)	Total IS	HD 18.3 ± 9.6 HDF 17.3 ± 8.2 HDF-IPIS 21.6 ± 9.7
							Free IS	HD 23.0 ± 14.8 HDF 25.4 ± 10.5 HDF-IPIS 31.6 ± 12.8ⱡ
							Total p-CS	HD 20.5 ± 9.3 HDF 20.8 ± 13.7 HDF-IPIS 21.4 ± 10.7
							Free p-CS	HD 30.8 ± 12.8 HDF 31.5 ± 18.7 HDF-IPIS 33.5 ± 14.9
Böhringer et al.	2015	In vitro	BSA 50 g/L	[Na+] Range	Static binding	Bound fraction	p-CS	140 mM 96.9% ± 1.5% 500 mM 90.8% ± 1.3%*		[69]
							IS	140 mM 95.7% ± 0.6% 500 mM 87.8% ± 0.6%*
					Dialysis	Clearance (mL/min)	p-CS	140 mM 35.9 ± 1.8 500 mM 55.2 ± 3.1*
							IS	140 mM 38.2 ± 4.2 500 mM 64.8 ± 2.7*
Devine et al.	2014	In vitro	Healthy plasma	Temperature	Static binding	Bound fraction	IS	25°C 90% ± 2% 37°C 86% ± 1%*	Normal sodium level	[22]
				[Na+] Range	Static binding	Bound fraction	IS	150 mM 94.3% (91.8%-95.6%) 300 mM 90.1% (92.2%-87.8%)* 500 mM 85.8% (83.9%-89.2%)* 750 mM 83.0% (80.6%-85.6%)*	Median (IQR)
			Uremic plasma	[Na+] Range	Static binding	Bound fraction	IS	150 mM 88.8% (87.6%-90.5%) 300 mM 85.1% (84.0%-88.0%)* 500 mM 83.1% (81.6%-85.8%)* 750 mM 79.8% (77.8%-84.1%)*
*, p<0.05 vs control
**, p<0.01 vs control
***, p<0.001 vs control
****, p<0.0001 vs control
† p<0.05 compared to conventional HD and/or HDF
ⱡ p<0.05 compared to conventional HD and HDF

## Sheet: Table 2c pH
Author	Year	Vitro/Vivo	Material	Intervention	Experiment	Parameters	PBUT	Results	Notes	References
Yamamoto et al.	2021	In vitro	HSA 30 mg/L	pH range	Static binding	Unbound concentration (µg/dL)	IS	pH 4.0 89.5 ± 1.38 pH 7.1 17.20 ± 0.87 pH 11.0 22.45 ± 1.38		[71]
			Healthy serum	pH range	Static binding	Unbound concentration (µg/dL)	IS	pH 3.2 403.3 ± 16.7† pH 7.1 134.7 ± 3.5 pH 11.0 567.4 ± 28.6†
							p-CS	pH 3.2 861.67 ± 32.04† pH 7.1 259.33 ± 4.04 pH 11.0 997.00 ± 67.02†
							IAA	pH 3.2 62.33 ± 2.08† pH 7.1 21.67 ± 0.58 pH 11.0 69.33 ± 0.58†
			Uremic serum	pH range	Static binding	Unbound concentration (µg/dL) | Bound fraction	IS	pH 3.4 161.7 (94.3-205.4) | (83.3 ± 5.4%)ⱡ pH 8.4 30.1 (9.5-59.4) | (96.5 ± 2.4%) pH 11.3 125.2 (56.9-211.7) | (84.3 ± 11.7%)ⱡ	Median (IQR)
						Unbound concentration (µg/dL)	p-CS	pH 3.4 217.6 (82.7-355.5)ⱡ pH 8.4 56.2 (11.4-122.6) pH 11.3 214.1 (52.2-464.3)ⱡ
							IAA	pH 3.4 17.6 (12.8-26.2)ⱡ pH 8.4 5.3 (2.3-9.1) pH 11.3 22.0 (12.0-33.3)ⱡ
Shi et al.	2019	In vitro	HSA 40 g/L	pH range	Static binding	Bound fraction	CMPF	pH 6.0 99.7% pH 6.5 99.5% pH 7.4 99.5% pH 8.0 96.2%*** pH 8.5 91.1%***		[30]
							p-CS	pH 6.0 90.9% pH 6.5 91.4% pH 7.4 92.9% pH 8.0 91.6% pH 8.5 89.4%***
							IS	pH 6.0 86.8% pH 6.5 81.5%* pH 7.4 85.9% pH 8.0 86.1% pH 8.5 84.5%
							3-IAA	pH 6.0 75.5%** pH 6.5 73.4% pH 7.4 69.3% pH 8.0 70.0% pH 8.5 70.9%
*, p<0.05 vs pH 7.4
**, p<0.01 vs pH 7.4
***, p<0.001 vs pH 7.4
****, p<0.0001 vs pH 7.4
†, p<0.01 vs pH 7.1
ⱡ, p<0.01 vs pH 8.4
