# Supplementary material for: Strategies for Removal of Protein-Bound Uremic Toxins in Hemodialysis
Source: Toxins (Basel). 2026 Jan 22;18(1):57. doi: 10.3390/toxins18010057 (PMC12846473; doi:10.3390/toxins18010057)
Supplement: Supplementary file 1 [file toxins-18-00057-s001.zip › Table S3 Adsorbents.xlsx]

## Sheet: Table 3
Author	Year	Control	Intervention	Setup	n=	Qb	Dialysate Recirculation	Qd	Sorbent mass/concentration	PBUT	PBUT concentrations	Outcomes	Control	Sorbent	References
Kim	2020	Conventional dialyzer (FX1000)a	Mixed matrix membrane	4h in vitro dialysis, human plasma	Control = 3 Sorbent = 4	1 mL/min	Yes	10 mL/min	Outer layer containing 60% (wt%) activated carbon	IS, HA	IS 40 mg/L HA 110 mg/L	TSR (mg/m2)	IS 377 ± 91 HA 2674 ± 564	IS 500 ± 176 HA 2478 ± 361	[79]
Geremia et al.	2019	NA	Mixed matrix membrane	4h in vitro dialysis, human plasma	3	1 mL/min	Yes	10 mL/min	Outer layer containing 60% (wt%) activated carbon	IS, HA	IS 37 ± 3 mg/L HA 109 ± 9 mg/L	TSR (mg/m2)	IS 99 ± 33 HA 1540 ± 431	IS 420 ± 67 HA 2573 ± 175	[80]
Pavlenko et al.	2016	Conventional dialyzer (F8HPS)	Mixed matrix membrane	4h in vitro dialysis, human plasma	4	1 mL/min	Yes	10 mL/min	Outer layer containing 60% (wt%) activated carbon	IS, p-CS	IS 40 mg/L p-CS 40 mg/L	TSR (mg/m2)	IS 252 p-CS 160	IS 367 p-CS 380	[81]
Meyer et al.	2007	Standard dialysis	Activated carbon in dialysate	80 min in vitro dialysis, plasma analogue	3	40 mL/min	No	500 mL/min	3 g/L	IS, p-CS, p-Cresol	IS 16 mg/L p-CS 19 mg/L p-Cresol 9 mg/L	Clearance (mL/min)	IS 5 ± 1 p-CS 4 ± 1 p-Cresol 14 ± 1	IS 12 ± 2* p-CS 9 ± 2* p-Cresol 35 ± 4*	[84]
Li et al.	2018	Standard dialysis	Poly-cyclodextrins in dialysate	4h in vitro dialysis, plasma	3	42 cm/min (equivalent to 200 mL/min in the clinic)	Yes	30 cm/min (equivalent to 400 mL/min in the clinic)	2% (w/w)	IS	IS 100 mg/L	RR	0.2	0.41	[86]
Li et al.	2020	Standard dialysis	Poly-cyclodextrins in dialysate	4h in vitro dialysis, plasma	NR	8 mL/min	Both	16 ml/min	0.5% (w/w)	p-CS, HA	p-CS 200 mg/L HA 50 mg/L	RR	Recirculating Dialysate IS 19.4% Single pass IS 66% HA 77%	Recirculating Dialysate IS 43% Single pass IS 96% HA 98%	[85]
Shi et al.	2022	Standard dialysis	Bovine serum albumin in dialysate	4h in vivo dialysis, uremic rats	10	1 mL/min	No	5 mL/min	40 g/L	IS, HA, p-CS, IAA	NR	RR	IS 13.5 ± 4.5% IAA 16.7 ± 1.4% p-CS 12.6 ± 1.4% HA 42.0 ± 4.1%	IS 38.8 ± 1.8%*** IAA 40.2 ± 6.3%*** p-CS 35.6 ± 1.8%*** HA 44.2 ± 4.1%	[59]
Shi et al.	2019	Standard dialysis	Liposomes or bovine serum albumin in dialysate	4h in vivo dialysis, uremic rats	10	1 mL/min	Yes	5 mL/min	Albumin: 40 g/L Liposomes: 40 g/L	IS, HA, p-CS, IAA	IS 9.98 ± 1.93 mg/L HA 1.29 ± 0.91 mg/L p-CS 6.36 ± 1.24 mg/L IAA 0.1 ± 0.02 mg/L	RR	IS 14.5 ± 1.3% HA 42.1 ± 4.4% p-CS 15.6 ± 2.5% IAA 17.6 ± 1.3%	BSA IS 39.0 ± 1.3%** HA 44.0 ± 4.4% p-CS 35.0 ± 3.8%** IAA 42.0 ± 4.4%** Liposomes IS 47.2 ± 3.8%**# HA 40.9 ± 6.3% p-CS 49.4 ± 6.0%**# IAA 40.0 ± 4.4%**	[87]
Meijers et al.	2008	Conventional dialysis (using FX80 dialyzer)	Fractionated plasma separation and adsorption (Prometheus system)	4h in vivo dialysis, patients	1c	300 mL/min	No	500 mL/min	NR	p-Cresol	NR	RR	0.302	0.51	[88]
Brettschneider et al.	2013	Conventional dialysis (using FX800 dialyzer)	Fractionated plasma separation and adsorption (Prometheus system)	5h in vivo dialysis, patients	5	Control: 248 ± 10 mL/min FPAD: 226 ± 3 mL/min	No	NR	NR	IS, p-CS	IS 216 ± 8 µmol/L p-CS 692 ± 283 µmol/L	RR	IS 38.9% p-CS 32.5%	IS 78.2%* p-CS 71.0%*	[89]
Riccio et al.	2014	Conventional dialysis (low-flux)	HDF + Filtrate regeneration (HFR Supra)	4h in vivo dialysis, patients	12	330 ± 20 mL/min	No	545 ± 85 mL/min	40 mL of a hydrophobic styrene resin	p-Cresol	p-Cresol 11.6 ± 6.3 mg/L	RR	37.1 ± 20.2%	53.6 ± 12.5%*	[90]
Shen et al.	2020	Standard dialysate	Liposomes in dialysateb	4h in vitro static dialysis, plasma analogue	NR	NA	NA	NA	10 µg/mL	IS, p-Cresol	IS 150 µmol/L p-Cresol 200 µmol/L	RR	IS 29.7% p-Cresol 33.6%	IS 87.2%*** p-Cresol 84.7%***	[55]
Sternkopf et al.	2019	NA	Direct hemoperfusion, PVP-coated AC particles	4h in vitro direct hemoperfusion, aquaeous solution	3	8 mL/min	NA	NA	12 grams	IS, p-CS	IS 44.0 mg/L p-CS 41.0 mg/L	Adsorption rate (%)	NA	IS 100 ± 0% p-CS 100 ± 0%	[96]
Liu et al.	2021	Commercially available sorbentsa	Nitrogen-containing porous carbon absorbent (NPCA)	Static binding, human plasma	2	NA	NA	NA	Control sorbent 0.17 gram in 10 mLd NPCA 0.33 gram in 10 mL	IS, p-CS, IAA	IS 25.0 mg/L p-CS 25.0 mg/L IAA 5.0 mg/L	Adsorption rate (%)	IS 24.9% p-CS 21.9% IAA 28.0%	IS 44.9% p-CS 43.8% IAA 94.7%	[100]
Wernert et al.	2006	Commercially available dialyzersa	Zeolite silica	Static binding, aquaeous solution	NR	NA	NA	NA	50 mg of sorbent in 20 mLe	p-Cresol	p-Cresol 200 µmol/L	Adsorption rate (mg/g)	4.31	4.35	[101]
Yamamoto et al.	2018	Conventional dialysis	Direct hemoperfusion, cellulose beads (Lixelle S-35)	4-5h in vivo direct hemoperfusion, patients	15	180-250 mL/min	No	500 mL/min	NR	IS	NR	RRf	34.4 ± 14.3%	38.4 ± 15.7%	[103]
	a Multiple control conditions were tested, data for the best performing control is displayed
	b Multiple interventions were tested, data for the best performing intervention is displayed
	c 4 patients were included in the study, but only one patient finished the 4h treatment session
	d A 1mL suspension of sorbent beads was added to the plasma for all sorbents, but total sorbent mass differed
	e 50mg pieces of commercial dialyzers were added to the solution for the control condition
	f Overall reduction ratio of the treatment is displayed, reduction ratio over the sorbent cartridge was also reported
	Abbreviations
	HA, hippuric acid; IAA, indole-3-acetic acid; IS, indoxyl sulfate; p-CS, p-Cresyl Sulfate; CMPF, 3-carboxy-4-methyl-5-propyl-2-furanpropionic acid; NA, not applicable; NR, not reported; TSR, total solute removal; RR, reduction ratio; AC, activated carbon; PVP, polyvinylpyrrolidone
	*, p,<0.05 vs control; **, p,<0.01 vs control; ***, p,<0.001 vs control; #, p<0.05 vs BSA
